# Supplementary material for: Eremophilane- and Acorane-Type Sesquiterpenes from the Deep-Sea Cold-Seep-Derived Fungus Furcasterigmium furcatum CS-280 Cultured in the Presence of Autoclaved Pseudomonas aeruginosa QDIO-4
Source: Mar Drugs. 2024 Dec 22;22(12):574. doi: 10.3390/md22120574 (PMC11677535; doi:10.3390/md22120574)
Supplement: Supplementary file 1 [file marinedrugs-22-00574-s001.zip]

Archive with 1 entries (1 files):
- marinedrugs-3350436-supplementary.pdf
